# Supplementary material for: Characterization of Human Norovirus Nonstructural Protein NS1.2 Involved in the Induction of the Filamentous Endoplasmic Reticulum, Enlarged Lipid Droplets, LC3 Recruitment, and Interaction with NTPase and NS4
Source: Viruses. 2023 Mar 22;15(3):812. doi: 10.3390/v15030812 (PMC10053803; doi:10.3390/v15030812)
Supplement: Supplementary file 1 [file viruses-15-00812-s001.zip]

Archive with 1 entries (1 files):
- viruses-2173006-supplementary.pdf
